# Supplementary material for: Thermal Manipulation during Embryogenesis Has Long-Term Effects on Muscle and Liver Metabolism in Fast-Growing Chickens
Source: PLoS One. 2014 Sep 2;9(9):e105339. doi: 10.1371/journal.pone.0105339 (PMC4152147; doi:10.1371/journal.pone.0105339)
Supplement: File S1 — Individual data of mRNA expressions, phosphorylation levels of kinases and metabolic enzyme activities in the Pectoralis major muscle and in the livers of 34-day-old broiler chickens. (XLS) [file pone.0105339.s006.xls]

## Sheet: Normalization factor PM
Pectoralis major muscle
Embryo treatment	Challenge or not at d34	Sample name	2power(Ctmin-Ct)for β-actin	2power(Ctmin-Ct) for 18S	2power(Ctmin-Ct) for cytB	Normalisation factor (NF)
TM	.	A1	0.474671	0.882703	0.445964	0.569899
TM	.	A3	0.655197	0.760489	0.426317	0.597846
TM	.	A4	0.580352	0.719467	0.381565	0.542093
TM	.	A5	0.5	0.622006	0.337978	0.471946
TM	.	A6	0.484645	0.806642	0.346277	0.511757
TM	.	A7	1	0.694959	0.410371	0.658046
TM	.	A10	0.441351	0.724471	0.34748	0.479925
TM	.	A12	0.523042	0.671286	0.436786	0.534239
TM	Ch	AC2	0.543367	0.655197	0.346277	0.496482
TM	Ch	AC3	0.444421	0.609205	0.328736	0.445063
TM	Ch	AC4	0.624165	0.639493	0.314253	0.499199
TM	Ch	AC5	0.168404	0.244008	0.130761	0.175807
TM	Ch	AC7	0.461691	0.574349	0.356013	0.454681
TM	Ch	AC8	0.447513	1	0.385553	0.557956
TM	Ch	AC9	0.326465	0.528509	0.292194	0.370781
TM	Ch	AC11	0.524858	0.632878	0.407536	0.512101
C	.	T1	0.380245	0.385553	0.386891	0.384321
C	.	T2	0.244855	0.643941	0.290176	0.357671
C	.	T3	0.170755	0.187505	0.106579	0.150954
C	.	T4	0.501736	0.685391	0.510506	0.560108
C	.	T5	0.48971	0.351111	0.476319	0.434214
C	.	T8	0.488016	0.626332	0.404721	0.498291
C	.	T10	0.181118	0.184923	0.221442	0.194871
C	.	T11	0.622006	0.34748	0.709562	0.53513
C	Ch	TC3	0.388234	0.353553	0.22688	0.314741
C	Ch	TC4	0.326465	0.244855	0.332171	0.2982
C	Ch	TC5	0.439825	0.584389	0.380245	0.460486
C	Ch	TC6	0.372419	0.233258	0.357249	0.313947
C	Ch	TC7	0.543367	0.381565	0.445964	0.452272
C	Ch	TC8	0.976032	0.724471	1	0.890696
C	Ch	TC9	0.382889	0.301452	0.373712	0.350654
C	Ch	TC10	0.211686	0.188809	0.315344	0.232828
Normalization factor (NF) was calculated using geNorm software (Vandesompele et al., 2002)
TM: Themal manipulation at 39.5°C and 65% relative humidity during 12h/d from days 7 to 16 of embryogenesis
C: Control incubation at 37.8°C and 56% Relative humidity
Ch: heat challenge during 5h at 32°C at slaughter age (d34)
Ct: threshold cycle values for a target gene by qPCR
18S: ARNr 18S; cytb: cytochrome b

## Sheet: Target genes PM
Pectoralis major muscle
Embryo treatment	Challenge or not at d34	Sample name	PGC-1α/NF	avian UCP3/NF	PPARα/NF	PPARδ/NF	HAD/NF	mCPT-1/NF	ANT/NF	COX4/NF	LDHA/NF	DIO3/NF	DIO2/NF	HK1/NF	HK2/NF	SCOT/NF	GLUT8/NF	NFκB/NF	CS/NF	MuRF/NF	ADRB2R/NF	Atrogin-1/NF	IGFBP-5/NF	MYOD/NF	Pax7/NF	Myogenin/NF	IGF-2/NF	IGF-1/NF	Myf5/NF	MSTN/NF	AdMyHC/NF	EmbMyHC/NF	SlowMyHC/NF	NeoMyHC/NF	SOD3/NF
TM	.	TM1	0.835796	0.478378	1.37671	1.14569	1.47041	1.15767	0.642257	1.517	1.55965	0.40647	0.889596	0.551419	0.220353	0.572847	1.12471	0.451007	0.454144	1.37036	0.873304	0.602022	0.184014	0.461549	0.43064	0.446342	0.475622	1.11565	0.288416	0.491827	0.339439	0.226286	0.375328	1.73856	0.0948126
TM	.	TM3	1.38238	0.783038	1.67267	0.728073	1.40168	1.03323	0.791222	1.54988	1.60453	0.213477	0.877916	1.28534	0.946378	0.71309	0.995727	0.595492	0.87589	1.59345	0.954062	0.723044	0.975235	1.12674	0.894294	1.04402	0.617918	0.867832	0.83924	0.728073	1.14247	0.332668	0.309316	1.65346	0.391067
TM	.	TM4	1.40288	0.985132	1.48801	1.11218	1.07429	1.33643	0.875627	1.6741	1.68575	0.490862	0.814163	0.768467	0.799252	1.8447	1.0413	0.901285	0.647696	1.51228	1.15406	0.884779	0.745728	0.995428	0.968208	0.995428	0.797407	0.907554	1.44232	0.710409	0.884779	0.189035	0.547168	0.283232	0.29526
TM	.	TM5	0.772875	0.61485	1.13943	0.890882	0.762234	0.998827	0.797362	1.47765	1.35972	0.254071	1.27748	1.03764	0.796441	0.574338	0.944948	0.876589	0.670499	2.05144	0.743965	0.553494	0.543357	0.30707	0.761354	0.618412	0.604287	0.750872	1.341	0.995371	1.64715	2.04671	0.810363	1.44057	0.757844
TM	.	TM6	0.750784	0.990665	1.28919	0.933984	0.862424	1.26705	1.47067	1.4255	1.16189	0.715225	0.892838	0.750784	0.844676	0.926462	0.629147	0.890777	0.537053	1.59086	0.726887	1.08659	0.92219	0.92219	1.37218	1.95405	1.87013	0.884624	1.34394	0.80467	0.952508	1.87879	0.427245	0.924323	0.876486
TM	.	TM7	0.731404	0.992225	1.37911	0.884994	0.654625	1.14372	0.731404	1.51965	1.31379	0.247198	0.843079	0.65994	0.774001	0.827639	0.689556	1.09967	0.771323	0.759825	1.32293	1.20894	0.52138	0.585229	0.874829	0.792092	0.666067	0.377288	0.97518	0.414777	0.829553	1.01659	0.232248	1.51965	0.494396
TM	.	TM10	1.03105	0.806149	1.20507	0.978822	1.07112	1.06372	1.13219	1.04908	1.12437	1.49394	0.992486	1.06865	1.15866	0.963118	1.15198	1.00867	0.755647	1.41009	0.679456	1.36836	0.917503	1.02275	0.842327	1.59747	1.21626	0.791385	0.65707	0.598374	0.77331	1.46997	0.608833	0.917503	0.586737
TM	.	TM12	0.945692	0.590268	1.68698	0.92623	0.972279	1.18463	0.885425	1.54697	1.3942	0.584163	0.855264	0.849357	0.807262	0.861213	0.798912	0.62899	0.557783	1.22358	0.540029	0.49923	0.444763	0.392594	0.445792	0.406438	0.500384	0.651171	0.643692	0.671027	0.508543	0.735999	0.67804	1.36394	0.476685
TM	Ch	TMCh2	1.32886	1.06451	1.52117	0.832306	0.996669	1.72331	0.917122	1.8279	1.51067	0.37376	0.757956	0.833268	0.355647	0.604376	0.744935	0.676824	0.780166	1.1515	0.943996	0.988641	0.595368	0.697462	1.03062	1.28063	0.547217	0.818953	0.970535	1.01409	0.790143	0.359364	0.332983	1.20318	0.317946
TM	Ch	TMCh3	1.07023	0.830998	1.44185	0.91886	1.3176	1.58328	0.964543	1.88285	1.50829	1.0125	1.0482	1.32677	1.84837	0.732678	1.37833	1.09019	1.01367	1.69496	0.639308	0.828123	0.803619	0.931687	0.90621	0.929537	0.84944	0.857327	0.235084	0.960096	1.36407	1.11568	0.575512	0.697976	0.630507
TM	Ch	TMCh4	0.890268	2.00321	1.55543	0.984397	1.03334	1.79915	0.783124	1.63276	1.44624	0.412456	0.967485	1.0109	0.861932	1.33698	1.26925	0.884119	2.00321	1.99397	2.00321	1.49725	0.63243	0.630971	0.963025	0.796812	0.404902	1.14789	1.54468	1.79292	1.51464	1.07101	0.951964	1.40021	0.451348
TM	Ch	TMCh5	2.20066	1.92911	4.57234	5.68805	3.13385	3.25562	5.68805	4.05003	2.27826		4.52505	3.68399	5.68805	1.54178	2.81461	4.12559	1.51355	4.72812	1.97192	4.99771		3.04112	5.35023	5.60974		3.46119	5.35641	5.68805	2.74715	2.77265	2.70933	0.669552	5.68805
TM	Ch	TMCh7	1.52846	1.89484	1.60444	1.2244	1.15434	1.0696	0.918323	1.76795	1.56057	0.317995	0.816245	1.15434	0.763345	1.01542	0.91198	1.0026	0.839193	1.67645	0.946325	1.7097	0.462355	1.31988	1.88828	1.04035	0.63746	1.17588	2.00056	1.22865	1.52317	0.525007	0.896313	1.41789	0.31873
TM	Ch	TMCh8	0.748346	1.01521	0.943946	0.589179	0.889938	0.738043	0.683862	1.15011	0.824606	0.314641	0.429812	0.588498	0.469255	0.738043	0.620618	1.24987	0.507605	1.32725	0.770274	1.44571	0.592592	0.627829	0.386474	0.585785	0.419995	1.15011	0.893028	1.41596	1.00587	1.79226	1.19619	1.1369	0.521875
TM	Ch	TMCh9	1.06169	1.60365	2.43912	1.39606	1.61481	1.62041	0.973573	1.73671	1.33456	1.5598	1.54903	1.45871	1.33919	1.28761	1.44029	1.49799	1.01962	2.69701	1.11062	2.68458	0.996329	1.36103	1.432	2.10141	1.35788	0.887628	2.55153	1.32687	2.33706	1.30558	1.17802	0.720978	1.21815
TM	Ch	TMCh11	1.11767	1.4147	1.10995	0.996885	1.1855	1.07214	1.01783	1.39523	1.21041	0.657699	0.910985	1.14248	0.925839	0.499596	0.897406	0.819131	0.84216	1.4799	1.00614	1.4629	0.594123	0.936596	1.16379	0.985435	0.559483	0.691196	1.1855	0.898443	1.95274	0.400211	0.465063	0.738242	0.511273
C	.	C1	1.05308	0.809227	1.55253	0.876373	1.41875	1.16847	0.904139	1.69304	1.5742	0.834866	1.74064	1.34688	0.54637	1.24225	1.05796	1.32527	0.895822	1.62783	1.10927	1.1352	0.806428	1.27717	1.67747	1.31005	0.981425	1.17524	0.757657	1.41384	2.05094	0.928485	0.243099	0.870319	0.594446
C	.	C2	0.881661	0.475757	1.94301	1.0817	2.0897	0.713654	1.41745	1.87033	0.443897	1.38828	1.15133	1.71312	1.51918	0.742243	1.54574	2.79587	1.01393	2.17341	0.501723	2.21396	2.79587	1.67013	1.4389	2.02319	1.42073	1.93853	2.79587	2.14845	0.625593	0.836998	1.19193	2.41713	0.930856
C	.	C3	4.68424	2.08178	4.7005	2.59874	2.92374	4.10623	2.71851	4.38572	4.76612	1.37346	3.35849	2.79817	2.07937	3.60787	2.01784	2.36387	2.57484	3.2516	2.95089	0.964474	1.19015	1.90679	1.96493	1.58866	1.43842	1.60712	1.67344	1.71453	2.88349	2.59874	1.34054	1.19291	0.904054
C	.	C4	1.44515	1.02188	1.3911	0.920968	1.78537	1.78537	1.14967	1.66005	1.6774	0.331303	1.09143	1.20266	1.11437	0.852373	1.43517	1.36878	0.65651	1.45017	0.951246	0.827151	1.14041	1.43351	0.905146	0.852373	1.1457	1.21242	1.31606	1.27712	1.27564	0.752392	0.742034	0.866271	0.491827
C	.	C5	1.6398	0.451727	1.47787	0.86966	0.716244	0.764996	0.894109	1.4985	1.71537	1.69763	1.87063	1.45416	0.785594	1.11743	1.1555	1.71736	1.43912	1.89236	1.0402	1.00709	0.808614	1.33502	0.975033	0.673705	0.931002	1.00709	0.412802	1.08939	0.465501	0.899289	0.315022	0.752722	0.263679
C	.	C8	1.44387	0.697343	1.20576	0.840861	1.03522	1.36126	1.04604	1.41415	1.34252	0.401909	1.40926	1.02451	0.935152	1.38026	1.1755	0.803817	0.688537	1.58184	0.736253	0.973738	1.00343	1.3739	1.24684	1.18231	1.00343	0.953699	0.584364	0.795503	1.48962	1.02926	0.213396	1.1553	0.411303
C	.	C10	4.04015	1.68694	3.51715	2.17258	1.87827	1.81429	2.64709	3.33898	3.86216	1.81429	4.65702	3.88005	1.62759	2.04119	2.03412	1.34824	1.75249	3.96158	3.0796	2.90004	1.29182	2.2285	2.55397	1.76061	1.2081	2.68094	0.811919	2.31243	2.30709	2.39397	5.1316	0.93697	2.60162
C	.	C11	1.8687	0.691134	1.81132	0.880893	0.940851	0.804988	0.774877	1.50216	1.61556	0.544136	1.8687	1.8687	0.478096	1.11371	1.8687	0.774877	1.19364	1.67641	1.08953	1.84724	0.31762	1.14767	1.46616	0.902525	0.921489	1.67254	0.353236	0.930045	0.845986	0.448145	0.679261	0.184971	0.75893
C	Ch	CCh3	2.69029	1.48222	1.09639	0.884395	0.813809	0.915583	0.830909	1.48737	1.57218	0.51326	1.21231	1.63327	0.889518	1.26379	0.857235	1.13244	0.914526	1.28144	1.55771	0.693081	0.701134	1.34826	1.02652	0.652671	0.442197	0.811931	1.12591	2.10589	1.47198	0.574785	0.674908	1.34204	0.455155
C	Ch	CCh4	0.68808	0.807005	1.96653	1.03933	1.03933	1.17336	1.22319	1.52695	1.57532	1.70013	1.68839	1.8306	0.687286	2.88582	1.73786	1.19112	1.22744	2.47195	1.18289	2.01249	1.25903	2.11743	1.90834	1.42634	0.847126	1.84333	0.290978	2.23558	0.651716	0.350054	0.986677	1.53579	0.44104
C	Ch	CCh5	1.28678	1.45778	1.43273	1.81979	0.817206	1.03797	0.708957	1.00959	0.975201	2.17162	0.789369	1.08581	0.603784	0.873838	0.67538	1.45441	0.67149	1.5606	1.1241	0.64265	0.283307	0.902566	0.738211	0.607984	0.504213	1.17726	0.402977	1.21316	1.79266	0.531732	1.19094	1.1267	0.518388
C	Ch	CCh6	0.847573	1.43039	1.55985	1.30714	0.700477	0.662691	1.03987	1.16992	1.39128	1.5707	1.54908	1.55266	0.466433	0.841718	1.97439	1.40907	1.15782	2.11366	1.23806	1.20699	0.411247	1.32691	3.18526	2.1161	1.46213	1.73477	0.964649	1.58895	1.1605	1.09536	1.27139	0.877462	1.25244
C	Ch	CCh7	1.3147	0.666529	1.28765	1.06418	0.641597	0.675833	0.699666	1.08278	1.44868	0.306666	0.699666	1.25533	0.355537	0.813044	0.840744	0.799076	0.781728	0.885607	1.5102	0.79264	0.149831	0.721	0.742985	0.400925	0.375809	0.351453	0.165099	0.603491	0.769186	0.180667	0.568305	0.341054	0.243401
C	Ch	CCh8	0.791135	0.68634	0.813376	0.487	0.555552	0.500692	0.398319	0.700761	1.12272	0.36526	0.573154	0.883925	0.361064	0.537249	0.504175	0.487563	0.778442	1.03073	0.829508	1.12272	0.762422	1.12272	1.0427	0.546008	0.354043	1.12272	0.227194	0.931092	0.801252	0.591997	0.357743	1.07698	0.907726
C	Ch	CCh9	1.14225	0.78018	1.32581	0.595379	0.700705	0.710487	0.616375	1.20738	1.11874	1.2851	0.629326	1.85988	0.687872	1.20738	0.871685	1.30003	0.746672	1.2442	1.21578	0.900343	0.261258	0.358956	0.38919	0.199604	0.172167	0.301845	0.286554	1.1703	0.506469	0.653781	0.600907	0.729618	0.300453
C	Ch	CCh10	0.918697	0.465761	1.30374	0.612449	0.629667	0.487225	0.670199	1.03359	1.18728	0.616709	0.642898	1.21644	0.373538	1.44326	1.32194	0.771637	0.894608	0.911297	1.0312	0.823207	0.364585	0.743632	1.32194	0.754013	0.420252	0.952194	0.679554	0.822257	0.553886	0.318492	0.68904	0.834699	1.02526
CS: citrate synthase; DIO1: deiodinase 1; DIO2: deiodinase 2; DIO3: deiodinase 3; PGC-1α: peroxisome proliferator-activated receptor coactivator-1α; PPAR: peroxisome proliferator-activated receptor; HAD: β-hydroxyacyl-CoA dehydrogenase; CS: citrate synthase; COX4: unit 4 of cytochrome c oxidase; HK1: hexokinase 1; HK2: hexokinase 2; GCK: glucokinase; GLUT 8: glucose transporter 8; LDHA: lactate d…
TM: Themal manipulation at 39.5°C and 65% relative humidity during 12h/d from days 7 to 16 of embryogenesis
C: Control incubation at 37.8°C and 56% Relative humidity
Ch: heat challenge during 5h at 32°C at slaughter age (d34)
Ct: threshold cycle values for a target gene by qPCR

## Sheet: Western Blots_PM
Pectoralis major muscle
Embryo treatment	Challenge or not at d34	Animal	pERK/ERK	p-p38/p38	p-AMPK/AMPK	p-S6K1/S6K1	p-S6/S6
TM	.	TM1	1.96424	1.252	1.28865	5.006	1.748
TM	.	TM10	1.14968	1.014	0.676582	2.082	1.915
TM	.	TM12	1.28098	0.49	.	1.859	0.972
TM	.	TM3	0.625257	1.643	0.903719	0.591	1.705
TM	.	TM4	1.41012	1.651	0.834501	1.242	1.463
TM	.	TM5	1.05068	2.604	0.807023	2.407	1.097
TM	.	TM6	0.719049	0.592	0.652789	0.999	0.902
TM	.	TM7	1.03715	0.757	1.21793	1.012	0.902
TM	Ch	TMCh11	0.591813	1.067	.	0.36	0.125
TM	Ch	TMCh2	0.888556	1.532	2.21192	0.292	0.588
TM	Ch	TMCh3	0.667489	0.687	0.892563	1.173	0.355
TM	Ch	TMCh4	1.63118	1.411	2.10745	0.145	0.395
TM	Ch	TMCh5	1.84499	0.868	2.37337	0.387	1.302
TM	Ch	TMCh7	2.89203	1.649	2.03355	0.53	0.237
TM	Ch	TMCh8	0.73378	1.768	1.44201	0.68	1.153
TM	Ch	TMCh9	2.92289	0.852	3.65932	0.768	0.503
C	.	C1	1.03517	0.578	0.809177	0.86	1.071
C	.	C10	0.538034	0.986	1.23532	1.207	1.748
C	.	C11	2.48709	1.597	.	1.206	2.153
C	.	C2	1.0846	0.762	1.28709	3.977	1.577
C	.	C3	0.340257	0.462	0.377435	1.521	1.311
C	.	C4	0.39927	0.872	0.868625	1.127	1.459
C	.	C5	0.863813	0.407	2.27835	1.848	2.117
C	.	C8	1.32299	0.987	1.15724	0.966	0.992
C	Ch	CCh10	0.554304	0.763	.	1.396	0.831
C	Ch	CCh3	0.588202	0.855	0.625075	0.486	0.117
C	Ch	CCh4	1.60762	0.857	0.533129	0.38	0.334
C	Ch	CCh5	0.841475	0.484	0.226535	0.726	0.742
C	Ch	CCh6	0.395683	0.262	1.98534	0.7	0.216
C	Ch	CCh7	0.539807	1.686	0.386351	0.545	0.514
C	Ch	CCh8	0.876688	0.7	0.43004	1.629	1.083
C	Ch	CCh9	0.784782	1.199	1.13229	0.157	0.164
TM: Themal manipulation at 39.5°C and 65% relative humidity during 12h/d from days 7 to 16 of embryogenesis
C: Control incubation at 37.8°C and 56% Relative humidity
Ch: heat challenge during 5h at 32°C at slaughter age (d34)
p-: phosphorylated protein level; ERK: extracellular signal-regulated protein kinase; p38: p38 mitogen-activated protein kinase (p38 MAPK); AMPK: AMP-activated protein kinase; S6K1: p70 S6 kinase or 70 kDA ribosomal protein S6 kinase; S6: ribosomal protein S6.

## Sheet: Enzymes_PM
Pectoralis major muscle
Embryo treatment	Challenge or not at d34	HAD (IU/g protein)	LDH (IU/g protein)	CS (IU/g protein)
TM	.	14.7	1928.95	19.93
TM	.	18.88	1912.91	28.27
TM	.	17.55	9362.52	25.35
TM	.	13.13	6098.85	22.36
TM	.	14.38	3548.87	21.39
TM	.	14.75	6869.59	25.28
TM	.	15.3	4890.95	23.83
TM	.	11.02	6210.14	23.06
TM	.	8.71	5489.98	16.66
TM	.	7.93	5706.69	17.24
TM	.	8.86	5567.25	17.19
TM	Ch	14.35	1378.75	25.61
TM	Ch	18.86	2070.8	25.13
TM	Ch	13.55	5618.96	23.01
TM	Ch	13.14	4453.31	22.2
TM	Ch	13.52	6085.86	18.06
TM	Ch	11.72	4678.69	14.93
TM	Ch	13.38	6024.17	21.17
TM	Ch	11.82	4816.28	16.73
TM	Ch	11.44	5347	19.28
C	.	14.83	1445.63	19.94
C	.	12.82	4815.97	20.54
C	.	15.27	7107.53	23.64
C	.	9.76	5390.56	22.06
C	.	11.25	7777.52	22.62
C	.	15.25	5546.33	24.32
C	.	10.63	5740.83	20.59
C	.	10.18	5131.81	19.78
C	.	10.68	5824.69	19.42
C	Ch	17.11	1704.96	24.07
C	Ch	12.03	1771.61	21.27
C	Ch	9.95	7240.43	21.65
C	Ch	11.54	4981.62	21.98
C	Ch	12.23	4194.7	22.94
C	Ch	11.97	5609.86	23.87
C	Ch	13.39	2546	23.96
C	Ch	11.26	6609.12	23.89
C	Ch	13.84	7399.06	19.15
C	Ch	8.6	7259.26	16.46
TM: Themal manipulation at 39.5°C and 65% relative humidity during 12h/d from days 7 to 16 of embryogenesis
C: Control incubation at 37.8°C and 56% Relative humidity
Ch: heat challenge during 5h at 32°C at slaughter age (d34)
HAD: β-hydroxyacyl-CoA-dehydrogenase
LDH: Lactate dehydrogenase
CS: Citrate synthase

## Sheet: Normalization factor Liver
Liver
Embryo treatment		Sample name	2power(Ctmin-Ct)for β-actin	2power(Ctmin-Ct) for 18S	2power(Ctmin-Ct) for cytB	Normalisation factor (NF)
TM	.	A1	0.522439	0.295931	0.545884	0.438583
TM	.	A3	0.307786	0.309927	0.692555	0.404466
TM	.	A4	0.434271	0.259415	0.526072	0.389576
TM	.	A5	1	0.375443	0.579682	0.601386
TM	.	A6	0.340722	0.431271	0.502316	0.419416
TM	.	A7	0.271684	0.203063	0.391387	0.27845
TM	.	A10	0.10083	0.168794	0.533416	0.208759
TM	.	A12	0.223756	0.31864	0.579013	0.345864
TM	Ch	AC2	0.320856	0.250578	0.725309	0.388006
TM	Ch	AC3	0.267325	0.262429	0.50581	0.328338
TM	Ch	AC4	0.383332	0.248847	0.571701	0.379255
TM	Ch	AC5	0.891929	0.243164	0.370274	0.243207
TM	Ch	AC7	0.151075	0.213652	0.583714	0.266237
TM	Ch	AC8	0.494257	0.737135	0.686184	0.629757
TM	Ch	AC9	0.268563	0.267943	0.529732	0.336812
TM	Ch	AC11	0.374577	0.350301	0.52003	0.408665
C	.	T1	0.486327	0.203063	1	0.462073
C	.	T2	0.261219	0.194342	0.720298	0.331582
C	.	T3	0.790041	0.334482	0.703847	0.570579
C	.	T4	0.269807	0.225834	0.786399	0.363327
C	.	T5	0.856584	0.383332	0.777366	0.634162
C	.	T8	0.816014	0.502316	0.532185	0.601776
C	.	T10	0.149685	0.132127	0.743979	0.245139
C	.	T11	0.329116	0.323836	0.681444	0.417154
C	Ch	TC3	0.241484	0.200267	0.850667	0.344873
C	Ch	TC4	0.903335	1	0.480742	0.757317
C	Ch	TC5	0.462225	0.316439	0.659754	0.458449
C	Ch	TC6	0.486327	0.591862	0.640232	0.568913
C	Ch	TC7	0.461158	0.352737	0.679871	0.480096
C	Ch	TC8	0.371131	0.609909	0.582367	0.508794
C	Ch	TC9	0.0659112	0.124424	0.556068	0.165709
C	Ch	TC10	0.687771	0.423373	0.515246	0.531184
Normalization factor (NF) was calculated using geNorm software (Vandesompele et al., 2002)
TM: Themal manipulation at 39.5°C and 65% relative humidity during 12h/d from days 7 to 16 of embryogenesis
C: Control incubation at 37.8°C and 56% Relative humidity
Ch: heat challenge during 5h at 32°C at slaughter age (d34)
Ct: threshold cycle values for a target gene by qPCR
18S: ARNr 18S; cytb: cytochrome b

## Sheet: Target genes Liver
Liver
Embryo treatment	Challenge or not at d34	Sample name	PGC-1α/NF	PPARα/NF	PPARδ/NF	HAD/NF	L-CPT-1/NF	M-CPT-1/NF	ANT/NF	COX4/NF	LDHA/NF	DIO3/NF	DIO2/NF	DIO1/NF	HK1/NF	HK2/NF	SCOT/NF	GLUT8/NF	NFκB/NF	CS/NF	ADRB2R/NF	FASN/NF	SREBP-1/NF	GCK/NF	SOD3/NF
TM	.	TM1	0.364101	1.31867	1.35574	1.94857	0.652513	0.981059	1.27965	1.83072	1.27375	0.0167358	0.338152	1.86487	0.985603	1.25912	1.25912	1.45304	1.8265	1.17752	1.35574	0.986	1.803	0.615	0.208
TM	.	TM3	0.866083	1.52546	1.08116	2.21798	0.901819	0.789627	1.88676	1.92196	0.90495	0.0271904	1.53607	2.15732	0.836581	1.15608	1.12447	1.91974	1.15341	1.17222	1.28275	1.47	0.977	0.766	0.388
TM	.	TM4	0.705487	1.07925	2.25536	1.99081	1.11344	0.79555	2.0093	1.67407	2.5669	0.0674529	0.600135	1.51574	1.34726	1.57282	1.03289	1.23259	2.09462	1.54402	1.25413	1.329	2.021	1.206	0.568
TM	.	TM5	0.298742	0.614281	1.00252	1.13837	0.465001	1.18397	0.988722	1.00717	0.797545	0.0220762	0.242094	1.36633	1.54789	1.6211	1.53365	1.29113	1.53542	0.873757	1.66283	0.68	0.744	0.303	0.392
TM	.	TM6	0.348737	1.31666	1.06207	1.31362	0.522516	1.68983	1.23989	1.17572	0.621379	0.0170614	1.32581	1.93216	0.481925	1.08689	1.10207	1.06699	1.75145	0.835211	1.41769	1.299	1.453	0.404	0.216
TM	.	TM7	1.4121	1.41537	2.1453	2.26762	1.47037	1.41373	2.57489	2.26762	0.951215	0.0441792	2.67186	1.5275	1.4619	1.85041	1.2756	1.78944	3.59131	0.837702	1.48917	0.385	1.831	0.895	1.589
TM	.	TM10	1.32264	1.80261	2.49105	2.78322	1.29692	2.37856	2.12887	2.98299	1.7696	0.0546017	2.26591	2.95554	1.28351	1.45406	1.2513	2.15112	3.14943	2.55518	2.35124	2.379	2.5	0.966	1.05
TM	.	TM12	0.377633	1.73916	0.964858	1.98397	1.15941	1.73114	1.69551	1.51053	0.770245	0.0634482	0.450122	1.67604	0.743148	0.794648	0.875627	1.21424	1.39158	0.717834	1.41263	1.077	2.219	0.33	0.349
TM	Ch	TMCh2	0.514954	1.39073	1.40041	2.06935	0.745276	2.03616	1.74817	1.9086	1.24762	0.0271265	0.193336	1.86932	0.886288	1.12442	1.03468	1.05764	2.42701	1.2563	1.55026	1.036	2.315	0.295	0.38
TM	Ch	TMCh3	1.38519	1.99089	1.28054	3.04564	1.32111	2.17359	1.52987	2.08505	1.82355	0.880715	0.00661557	1.56563	1.17019	1.20309	1.22554	1.35825	1.77368	0.535916	1.22979	0.909	1.107	0.389	0.586
TM	Ch	TMCh4	0.421059	2.0029	0.859812	1.28975	0.746782	1.00145	0.902559	1.09083	1.15569	0.724685	0.00394824	1.01075	0.960657	1.74766	1.24438	0.897361	1.73158	0.896324	1.29423	0.604	1.05	0.562	0.383
TM	Ch	TMCh5	0.782634	1.34699	0.825349	1.46721	0.648305	2.03695	1.53838	1.37848	1.20281	0.323031	0.0052617	1.42709	0.94589	1.91376	0.905264	1.24092	2.15309	0.442294	0.768301	0.305	0.842	0.7	0.619
TM	Ch	TMCh7	0.870079	1.98511	1.04431	1.76853	0.900763	0.743576	1.2319	1.59758	0.954325	0.760956	0.00589028	1.15339	0.718247	1.40693	0.904935	1.01224	1.87369	0.943363	1.3249	0.724	0.936	0.913	0.334
TM	Ch	TMCh8	1.58791	1.34146	0.514223	1.0237	1.18822	0.53668	0.754608	0.818167	0.357777	0.356128	0.00413987	0.633083	0.493276	0.39974	0.539789	0.44714	0.73059	0.359434	0.728904	0.317	0.597	0.316	0.314
TM	Ch	TMCh9	1.63957	2.14352	1.67016	1.55831	1.77152	1.0281	1.02218	1.29234	1.09681	1.14869	0.00920511	1.58738	0.922306	0.876596	1.12505	1.35502	1.61327	0.634335	0.913821	0.442	0.605	2.969	0.172
TM	Ch	TMCh11	1.1575	2.20535	1.37969	1.44327	1.7243	1.83741	1.45499	1.32043	1.05045	0.378319	0.0107788	1.58851	0.953305	1.33269	1.46173	1.24058	1.75039	0.812821	1.67909	0.857	1.004	0.591	0.512
C	.	C1	0.360267	1.31386	1.3952	1.84524	1.2174	2.1393	1.23155	1.95045	1.40491	0.0370035	0.153944	2.16416	2.16416	1.81983	1.84951	2.16416	1.85807	1.91031	1.62504	1.991	2.069	0.609	0.363
C	.	C2	0.603975	2.09347	1.72416	2.47237	1.33105	2.05988	2.21795	3.01584	1.06626	0.0251359	0.252478	2.45529	1.15074	1.68478	1.55749	1.65202	1.97141	1.59574	1.65392	2.527	1.556	0.55	1.242
C	.	C3	0.238628	0.907206	1.75261	1.2624	0.833836	1.18059	0.981348	1.29191	0.967837	0.00617007	0.145206	1.55061	1.59789	1.75261	1.75261	1.11047	1.55061	1.31146	1.45012	1.31	0.906	0.692	1.753
C	.	C4	0.833541	2.32515	1.54827	2.5444	0.933458	1.90614	2.1248	1.9462	0.772349	0.072326	0.269307	2.19973	0.923803	1.56445	1.11008	1.46984	2.25114	1.31251	1.83273	2.752	2.296	1.11	0.492
C	.	C5	0.805009	1.02366	1.22582	0.918325	1.57688	1.22299	0.918325	1.18133	1.35386	0.0411512	0.0321377	1.16776	0.749366	0.569227	0.903592	0.936538	1.42775	1.57688	1.2372	1.387	0.9	0.381	0.993
C	.	C8	0.606831	0.896702	0.874199	1.46683	0.672544	1.09381	1.34353	1.25937	0.590237	0.0222925	0.0298257	1.47362	1.09634	1.11165	1.27106	1.26959	1.04804	0.795188	1.61258	0.581	0.451	0.415	0.308
C	.	C10	3.26028	4.07932	2.76062	3.73643	3.08085	2.73523	3.63426	4.01387	1.46239	0.03154	4.07932	3.77112	2.44245	2.37566	2.49377	2.76381	2.51983	1.91852	3.23775	0.206	2.645	1.02	0.363
C	.	C11	0.787135	1.85491	1.47565	2.3102	1.77935	1.25384	2.02046	1.79173	0.841683	0.0726958	0.0935155	1.93815	1.10294	1.10549	1.37365	1.47735	1.74676	1.18483	1.76298	0.9	1.12	0.623	0.527
C	Ch	CCh3	1.19958	1.28568	0.864056	1.12834	0.399388	0.526996	1.75224	1.31573	1.57192	0.528215	0.0438645	2.35522	1.87367	0.943349	1.30513	1.92634	1.18307	0.332755	0.456662	0.758	0.883	0.627	0.89
C	Ch	CCh4	1.09255	0.957735	0.646638	0.993803	0.821328	1.32045	1.12067	0.810957	0.527666	0.577422	0.0049479	0.637736	0.454084	0.284079	0.500357	0.51621	0.609641	0.328591	0.746233	0.395	0.239	0.195	0.158
C	Ch	CCh5	1.33345	2.15621	0.881786	1.85983	1.2703	1.55851	2.18127	1.51065	1.17162	0.0856838	0.131078	1.47274	1.16084	1.12649	1.39652	1.28952	1.1213	0.620642	1.47614	0.844	0.674	0.49	0.51
C	Ch	CCh6	1.53374	1.22297	1.00956	1.22438	1.01306	0.40018	1.35071	0.837244	0.582523	1.75774	0.0193309	0.864769	0.41573	0.646349	0.446599	0.971792	1.03077	0.433385	0.622892	0.212	0.387	0.414	0.194
C	Ch	CCh7	0.923556	1.28219	1.33973	1.35217	0.919298	1.10084	1.36788	1.29409	0.973963	0.0735705	0.137923	1.13179	0.958337	0.643318	1.02475	1.26016	1.056	0.68552	0.843975	0.665	0.552	0.444	0.511
C	Ch	CCh8	1.31784	1.34865	0.671214	1.19597	0.997585	0.7737	0.958054	0.998739	0.721054	0.690085	0.00488141	0.722722	0.593853	0.615506	0.519374	0.560523	0.900114	0.635008	0.809356	0.36	0.38	0.568	0.321
C	Ch	CCh9	4.51046	4.41763	2.20372	4.21814	2.44236	1.15932	3.4104	3.31714	1.993	4.16488	0.0167845	3.35568	1.87031	1.93626	1.82337	2.58161	2.88441	0.837953	2.02784	1.437	2.642	1.116	1.022
C	Ch	CCh10	0.46524	0.997265	1.21227	1.51157	0.693859	1.22071	1.67332	1.11681	1.61632	0.0576201	0.109024	0.917671	0.917671	0.740232	0.546912	0.851286	1.60887	0.866166	0.757534	0.435	0.581	0.459	0.167
DIO1: deiodinase 1; DIO2: deiodinase 2; DIO3: deiodinase 3; PGC-1α: peroxisome proliferator-activated receptor coactivator-1α; PPAR: peroxisome proliferator-activated receptor; HAD: β-hydroxyacyl-CoA dehydrogenase; CS: citrate synthase; COX4: unit 4 of cytochrome c oxidase; HK1: hexokinase 1; HK2: hexokinase 2; GCK: glucokinase; GLUT 8: glucose transporter 8; LDHA: lactate dehydrogenase; ANT: ade…
TM: Themal manipulation at 39.5°C and 65% relative humidity during 12h/d from days 7 to 16 of embryogenesis
C: Control incubation at 37.8°C and 56% Relative humidity
Ch: heat challenge during 5h at 32°C at slaughter age (d34)
Ct: threshold cycle values for a target gene by qPCR

## Sheet: Western Blots_Liver
Liver
Embryo treatment	Challenge or not at d34	Sample name	p-AMPK/AMPK	p-ERK/ERK	p-p38/p38	p-S6/vinculine	S6/vinculine	p-S6/S6
TM	.	TM1	1.21	1.12	1.495	0.48	0.47	1.01
TM	.	TM3	0.58	0.93	0.422	1.5	2.22	0.67
TM	.	TM4	1.87	1.88	0.635	0.38	0.33	1.16
TM	.	TM5	0.9	1.93	2.497	0.92	0.68	1.36
TM	.	TM6	0.73	0.94	2.298	0.91	0.84	1.08
TM	.	TM7	1.29	0.88	0.693	0.17	0.32	0.53
TM	.	TM10	1.03	0.7	1.729	0.24	0.45	0.54
TM	.	TM12	1.07	1.64	0.951	0.37	0.52	0.73
TM	Ch	TMCh2	0.81	0.65	0.099	1.54	2.58	0.6
TM	Ch	TMCh3	0.86	1.44	3.84	0.95	1.12	0.85
TM	Ch	TMCh4	0.65	0.53	0.188	1.47	1.84	0.8
TM	Ch	TMCh5	1.27	0.84	1.721	0.81	0.99	0.82
TM	Ch	TMCh7	0.94	0.55	0.204	1.08	1.6	0.68
TM	Ch	TMCh8	0.55	1.27	1.066	1.62	1.8	0.9
TM	Ch	TMCh9	1.28	1.31	0.338	1.16	1.11	1.04
TM	Ch	TMCh11	0.88	0.82	1.175	1.16	1.43	0.81
C	.	C1	0.6	1.08	0.613	2.41	0.82	2.94
C	.	C2	1.17	0.94	0.225	0.62	0.47	1.31
C	.	C3	1.42	1.08	2.126	0.65	0.75	0.86
C	.	C4	0.89	0.78	0.012	0.98	0.75	1.29
C	.	C5	1.16	1.57	1.477	0.73	0.53	1.36
C	.	C8	1.19	1.02	0.573	1.22	0.7	1.74
C	.	C10	0.91	1.1	1.328	2.2	1.41	1.56
C	.	C11	0.95	0.9	1.181	1.6	1.44	1.11
C	Ch	CCh3	1.3	1.16	1.305	0.58	0.82	0.71
C	Ch	CCh4	1.31	0.78	0.448	1.2	0.95	1.26
C	Ch	CCh5	0.57	0.83	2.594	2.35	1.8	1.3
C	Ch	CCh6	0.99	0.48	0.661	1.27	1.5	0.84
C	Ch	CCh7	1.07	0.86	1.1	1.3	1.28	1.02
C	Ch	CCh8	1.04	0.91	1.494	1.46	1.5	0.98
C	Ch	CCh9	0.86	1.01	0.365	0.36	0.96	0.38
C	Ch	CCh10	1.11	0.81	0.857	0.85	0.67	1.28
TM: Themal manipulation at 39.5°C and 65% relative humidity during 12h/d from days 7 to 16 of embryogenesis
C: Control incubation at 37.8°C and 56% Relative humidity
Ch: heat challenge during 5h at 32°C at slaughter age (d34)
p-: phosphorylated protein level; ERK: extracellular signal-regulated protein kinase; p38: p38 mitogen-activated protein kinase (p38 MAPK); AMPK: AMP-activated protein kinase; S6: ribosomal protein S6.

## Sheet: Enzymes_Liver
Liver
Embryo treatment	Challenge or not at d34	HAD (IU/g protein)	LDH (IU/g protein)	CS (IU/g protein)
TM	.	81.46	71.7	16.01
TM	.	76.67	60.45	15.27
TM	.	75.24	87.42	17.08
TM	.	54.68	101.39	15.58
TM	.	60.83	63.32	16.78
TM	.	69.63	87.32	17.63
TM	.	53.63	111.31	13.32
TM	.	96.98	97.38	19.08
TM	.	52.68	54.68	15.87
TM	.	54.14	54.57	15.03
TM	.	59.38	41.87	13.86
TM	Ch	75.95	55.73	16.94
TM	Ch	51.04	76.73	13.1
TM	Ch	80.88	83.16	23.37
TM	Ch	60.83	55.01	14.67
TM	Ch	71.78	109.96	18.33
TM	Ch	89.99	106.03	18.92
TM	Ch	69.49	99.47	16.1
TM	Ch	70.12	65.37	18.57
TM	Ch	44.24	51.43	13.32
C	.	64.24	63.69	15.34
C	.	72.52	90.33	24.07
C	.	85.91	60.82	16.43
C	.	65.6	121.51	22.29
C	.	19.1	74.75	17.39
C	.	67.59	79.31	16.46
C	.	49.77	46.26	16.36
C	.	63.08	54.38	16.55
C	.	54.04	60.85	17.6
C	Ch	135.17	116.74	23.54
C	Ch	79.09	94.35	17.53
C	Ch	96.24	86.87	22.32
C	Ch	68.88	67.54	14.33
C	Ch	83.34	75.1	19.25
C	Ch	12.42	121.17	22.85
C	Ch	83.71	107.87	20.68
C	Ch	111.28	113.64	19.57
C	Ch	59.65	47.71	16.94
C	Ch	51	62.4	18.24
TM: Themal manipulation at 39.5°C and 65% relative humidity during 12h/d from days 7 to 16 of embryogenesis
C: Control incubation at 37.8°C and 56% Relative humidity
Ch: heat challenge during 5h at 32°C at slaughter age (d34)
HAD: β-hydroxyacyl-CoA-dehydrogenase
LDH: Lactate dehydrogenase
CS: Citrate synthase
